# Supplementary material for: MRSA Profiles Reveal Age- and Gender-Specificity in a Tertiary Care Hospital: High Burden in ICU Elderly and Emerging Community Patterns in Youth
Source: Microorganisms. 2025 May 6;13(5):1078. doi: 10.3390/microorganisms13051078 (PMC12113950; doi:10.3390/microorganisms13051078)
Supplement: Supplementary file 1 [file microorganisms-13-01078-s001.zip]

Archive with 1 entries (1 files):
- microorganisms-3578978-supplementary.pdf
